# Supplementary material for: TRP120-dependent activation of noncanonical Wnt/NFAT signaling drives monocyte chemokine production in Ehrlichia chaffeensis infection
Source: mSphere. 2026 Jun 22;11(7):e00081-26. doi: 10.1128/msphere.00081-26 (PMC13410762; doi:10.1128/msphere.00081-26)
Supplement: Table S1 — Complete gene list and RT qPCR expression analysis for human cytokine and chemokine genes. [file msphere.00081-26-s0002.xlsx]

## Sheet: Sheet1
Table S1
Gene Symbol	Fold Regulation (E. ch. 24 hpi)	Fold Regulation (E. ch. 48 hpi)	Fold Regulation (rTRP120 48 hpt)	Fold Regulation (rThioRx 48 hpt)
ADIPOQ	1.27822	5.06549	1.0817	1.06733
BMP2	3.92106	11.1177	1.31299	-1.42998
BMP4	2.3372	2.97465	-1.69451	-1.0324
BMP6	-9.67983	43.0394	10.1207	-1.22774
BMP7	1.27822	5.06549	1.0817	1.06733
C5	1.19023	-3.64322	-2.99702	1.22603
CCL1	1.49878	44.839	16.9411	1.06733
CCL11	1.86604	5.06549	1.0817	1.06733
CCL13	10.3852	15.9276	45.0828	6.9355
CCL17	1.89734	4.21558	5.06631	-1.03958
CCL18	-1.0862	81.4807	5.26829	1.06733
CCL19	1.61382	3.36697	931.644	4.57572
CCL2	17.0197	146.634	90.5234	2.57398
CCL20	13.3614	1837.35	64.2359	2.64634
CCL21	-1.11012	-1.41206	1.0803	1.95071
CCL22	1.8427	3.70059	17.9816	1.33237
CCL24	3.89436	-1.03709	16.0991	-1.28877
CCL3	35.5351	385.909	62.6131	2.89588
CCL5	-1.19985	6.77826	8.43879	1.66324
CCL7	-1.01534	39.9194	2.53297	1.06733
CCL8	1.36395	5.06549	1.0817	1.06733
CD40LG	2.4615	1.95411	-1.09165	1.48865
CNTF	1.76673	1.90735	3.00257	1.95071
CSF1	3.27462	40.3798	2.43718	-1.23628
CSF2	1.27822	81.4768	16.3026	1.06733
CSF3	1.2874	1530.6	2.76417	1.06733
CX3CL1	1.27822	5.06549	1.0817	1.06733
CXCL1	8.40528	296.453	481.292	4.9726
CXCL10	1065.78	23014.8	235.608	11.9092
CXCL11	114.369	1503.12	35.9307	3.10372
CXCL12	-1.36409	-2.53234	1.9133	1.74594
CXCL13	3.5527	19.7385	61427.9	195.904
CXCL16	1.49998	9.35152	1.55279	1.30495
CXCL2	7.45979	852.534	393.635	3.69097
CXCL5	-1.69847	-2.07793	1.48951	-1.09885
CXCL9	1.27822	346.104	27.6575	-1.93992
FASLG	1.27822	5.06549	1.0817	1.06733
GPI	-1.15323	1.16087	1.60052	1.08222
IFNA2	1.27822	5.06549	1.0817	1.06733
IFNG	1.27822	5.06549	1.0817	1.06733
IL10	1.58669	34.9713	7.34742	1.06733
IL11	2.17052	34.8105	1.51881	1.06733
IL12A	1.05171	3.01559	-5.414	1.91057
IL12B	1.20155	14.9668	12.6668	1.06733
IL13	1.27822	17.7431	1.4557	1.06733
IL15	7.55985	119.997	8.53882	-1.06142
IL16	1.54154	-1.13122	1.02914	1.21757
IL17A	1.43191	13.8455	1.0817	1.06733
IL17F	1.27822	5.06549	1.0817	1.06733
IL18	1.2597	-2.2498	1.52053	1.44794
IL1A	3.89376	30.6137	2.17479	1.89737
IL1B	8.46687	314.413	69.239	1.41814
IL1RN	3.31712	14.6377	4.27929	1.14393
IL2	1.27822	5.06549	1.29779	1.06733
IL21	1.27822	5.64307	1.0817	1.06733
IL22	1.27822	5.06549	1.48472	1.06733
IL23A	2.57549	177.677	15.5558	1.75808
IL24	-1.53069	19.002	1.0817	1.18427
IL27	-1.04218	22.6476	-1.79405	-1.21083
IL3	1.27822	5.06549	1.0817	1.06733
IL4	1.27822	12.4175	1.0817	1.06733
IL5	-1.09724	8.87357	1.0817	1.69819
IL6	5.33175	233.474	105.741	1.06733
IL7	3.04962	94.5734	52.7433	1.06733
CXCL8	7.03008	3263.15	244.786	3.25803
IL9	1.27822	5.06549	1.0817	1.06733
LIF	-2.28609	54.9627	1.0817	2.28786
LTA	1.27341	4.72024	3.88198	2.1495
LTB	1.31425	-1.6969	2.68402	1.13603
MIF	-1.54273	-1.91454	-1.49132	1.00278
MSTN	1.27822	6.49335	1.0817	1.06733
NODAL	1.05668	2.24214	2.76199	2.19466
OSM	2.13901	24.1809	5.50966	1.17609
PPBP	1.27822	5.06549	9.67939	1.06733
SPP1	1.1621	11.5911	5.17059	3.19098
TGFB2	1.30968	-1.35673	1.14233	-1.26225
THPO	1.07165	5.43831	1.0817	1.06733
TNF	1.64058	9.86374	2.55489	1.21757
TNFRSF11B	4.1377	11.5085	11.7644	1.428
TNFSF10	3.19594	8.07128	6.18328	1.22603
TNFSF11	1.22709	2.3641	-5.24843	-1.33422
TNFSF13B	7.52594	16.3315	2.45533	1.30495
VEGFA	3.48514	37.8196	3.81364	1.67481
XCL1	1.27822	8.23551	1.7189	1.06733
