# Supplementary material for: TRP120-dependent activation of noncanonical Wnt/NFAT signaling drives monocyte chemokine production in Ehrlichia chaffeensis infection
Source: mSphere. 2026 Jun 22;11(7):e00081-26. doi: 10.1128/msphere.00081-26 (PMC13410762; doi:10.1128/msphere.00081-26)
Supplement: Table S2 — Analyte map of multiplex dot blot chemokine array used to screen expression levels of 80 chemokines during E. chaffeensis infection. [file msphere.00081-26-s0003.xlsx]

## Sheet: Sheet1
	A	B	C	D	E	F	G	H	I	J	K
1	POS	POS	POS	POS	NEG	NEG	ENA-78 (CXCL5)	G-CSF	GM-CSF	GRO a/b/g	GRO alpha (CXCL1)
2	I-309 (CCL1)	IL-1 alpha (IL-1 F1)	IL-1 beta (IL-1 F2)	IL-2	IL-3	IL-4	IL-5	IL-6	IL-7	IL-8 (CXCL8)	IL-10
3	IL-12 p40/p70	IL-13	IL-15	IFN-gamma	MCP-1 (CCL2)	MCP-2 (CCL8)	MCP-3 (CCL7)	M-CSF	MDC (CCL22)	MIG (CXCL9)	MIP-1 beta (CCL4)
4	MIP-1 delta	RANTES (CCL5)	SCF	SDF-1 alpha	TARC (CCL17)	TGF beta 1	TNF alpha	TNF beta (TNFSF1B)	EGF	IGF-1	Angiogenin
5	OSM	TPO	VEGF-A	PDGF-BB	Leptin	BDNF	BLC (CXCL13)	Ck beta 8-1 (CCL23)	Eotaxin-1 (CCL11)	Eotaxin-2 (CCL24)	Eotaxin-3 (CCL26)
6	FGF-4	FGF-6	FGF-7 (KGF)	FGF-9	FLT-3 Ligand	Fractalkine (CX3CL1)	GCP-2 (CXCL6)	GDNF	HGF	IGFBP-1	IGFBP-2
7	IGFBP-3	IGFBP-4	IL-16	IP-10 (CXCL10)	LIF	LIGHT (TNFSF14)	MCP-4 (CCL13)	MIF	MIP-3 alpha	NAP-2 (CXCL7)	NT-3
8	NT-4	OPN (SPP1)	OPG (TNFRSF11B)	PARC	PLGF	TGF beta 2	TGF beta 3	TIMP-1	TIMP-2	POS	POS
